# Supplementary material for: rAAV Manufacturing: The Challenges of Soft Sensing during Upstream Processing
Source: Bioengineering (Basel). 2023 Feb 8;10(2):229. doi: 10.3390/bioengineering10020229 (PMC9951952; doi:10.3390/bioengineering10020229)
Supplement: Supplementary file 1 [file bioengineering-10-00229-s001.zip]

Archive with 1 entries (1 files):
- bioengineering-2057621-supplementary.pdf
